# Supplementary material for: Twelve-Month Metastatic State as a Landmark-Based Prognostic Stratifier in Metastatic Sarcoma
Source: Cancers (Basel). 2026 May 17;18(10):1622. doi: 10.3390/cancers18101622 (PMC13204580; doi:10.3390/cancers18101622)
Supplement: Supplementary file 1 [file cancers-18-01622-s001.zip]

Archive with 1 entries (1 files):
- cancers-4285029-supplementary.pdf
